# Supplementary material for: Associations between blood pressure control and clinical events suggestive of nutrition care documented in electronic health records of patients with hypertension
Source: BMC Med Inform Decis Mak. 2023 Oct 9;23:208. doi: 10.1186/s12911-023-02311-3 (PMC10563207; doi:10.1186/s12911-023-02311-3)
Supplement: Supplementary file 1 — Additional file 1. [file 12911_2023_2311_MOESM1_ESM.xlsx]

## Sheet: Sheet1
ID	Therapeutic Class	N	Num_meds	Recode_therapeutic
1	Alpha-blocker	242	1	Alpha-Blocker
21	centrally acting alpha-agonist hypotensive agent	479	1	Alpha-Blocker
6	angiotensin-converting enzyme (ACE) inhibitor	5592	1	ACE Inhibitor
2	angiotensin receptor blocker (ARB)	4362	1	ARB
11	Beta-Blocker	5141	1	Beta-Blocker
30	Selective Beta-blocker	30	1	Beta-Blocker
13	Calcium Channel Blocker	6908	1	Calcium Channel Blocker
7	angiotensin-converting enzyme (ACE) inhibitor-Calcium Channel Blocker	5	2	Combination
16	Calcium Channel Blocker-angiotensin-converting enzyme (ACE) inhibitor	149	2	Combination
5	angiotensin receptor neprilysin inhibitor (ARNI)-angiotensin receptor blocker (ARB)	21	2	Combination
14	Calcium Channel Blocker-angiotensin II receptor antagonist	29	2	Combination
15	Calcium Channel Blocker-angiotensin receptor blocker (ARB)	18	2	Combination
19	Calcium Channel Blocker-statin	43	2	Combination
23	diuretic	1540	1	Diuretic
32	sulfonamide diuretic	43	1	Diuretic
33	thiazide-like diuretic	740	1	Diuretic
8	angiotensin-converting enzyme (ACE) inhibitor-diuretic	16	2	Diuretic Combination
9	angiotensin-converting enzyme (ACE) inhibitors-diuretic	53	2	Diuretic Combination
25	diuretic-angiotensin-converting enzyme (ACE) inhibitor	1060	2	Diuretic Combination
3	angiotensin receptor blocker (ARB)-diuretic	22	2	Diuretic Combination
4	angiotensin receptor blocker (ARB)-thiazide-like diuretic	8	2	Diuretic Combination
24	diuretic-angiotensin receptor blocker (ARB)	746	2	Diuretic Combination
12	Beta-Blockers-thiazide-like diuretic	36	2	Diuretic Combination
26	diuretic-Beta-Blocker	9	2	Diuretic Combination
31	Selective Beta-blockers-Diuretic	88	2	Diuretic Combination
17	Calcium Channel Blocker-Diuretic-angiotensin II receptor antagonist	3	3	Diuretic Combination
18	Calcium Channel Blocker-Diuretic-angiotensin receptor blocker (ARB)	8	3	Diuretic Combination
27	diuretic-diuretic	5265	2	Diuretic Combination
28	diuretic-mineralocorticoid receptor antagonist	16	2	Diuretic Combination
20	carbonic anhydrase inhibitor	15	1	Other
22	direct renin inhibitor	2	1	Other
29	mineralocorticoid receptor antagonist	580	1	Other
10	antiarrhythmic	23	1	Other
34	vasodilator	275	1	Other
